# Supplementary material for: Investigation of phytochemical and biochemical attributes of hypoglycemic activity of Atriplex crassifolia (C.A. Mey) extracts in alloxan diabetic animal model
Source: PLoS One. 2025 Sep 25;20(9):e0333425. doi: 10.1371/journal.pone.0333425 (PMC12463247; doi:10.1371/journal.pone.0333425)
Supplement: S1 File — (ZIP) [file pone.0333425.s001.zip]

Archive with 7 entries (6 files):
- Hypoglycemic study complete data/
- Hypoglycemic study complete data/Antioxidant values.xlsx
- Hypoglycemic study complete data/Biochemical_Parameters_Centered_SEM_Values.xlsx
- Hypoglycemic study complete data/Blood glucose levels 28 days.xlsx
- Hypoglycemic study complete data/Lipid profile.xlsx
- Hypoglycemic study complete data/Oral glucose tolerance test values.xlsx
- Hypoglycemic study complete data/Weight variation table.xlsx
