# Supplementary material for: Investigation of phytochemical and biochemical attributes of hypoglycemic activity of Atriplex crassifolia (C.A. Mey) extracts in alloxan diabetic animal model
Source: PLoS One. 2025 Sep 25;20(9):e0333425. doi: 10.1371/journal.pone.0333425 (PMC12463247; doi:10.1371/journal.pone.0333425)
Supplement: S1 File — (ZIP) [file pone.0333425.s001.zip › Hypoglycemic study complete data/Antioxidant values.xlsx]

## Sheet: Sheet1
Ascorbic_acid_15ug_ml	Ascorbic_acid_30ug_ml	Ascorbic_acid_60ug_ml	Ascorbic_acid_125ug_ml	Ascorbic_acid_250ug_ml	Ascorbic_acid_500ug_ml	Ascorbic_acid_750ug_ml	Ascorbic_acid_1000ug_ml	ACNH_15ug_ml	ACNH_30ug_ml	ACNH_60ug_ml	ACNH_125ug_ml	ACNH_250ug_ml	ACNH_500ug_ml	ACNH_750ug_ml	ACNH_1000ug_ml	ACDCM_15ug_ml	ACDCM_30ug_ml	ACDCM_60ug_ml	ACDCM_125ug_ml	ACDCM_250ug_ml	ACDCM_500ug_ml	ACDCM_750ug_ml	ACDCM_1000ug_ml	ACEA_15ug_ml	ACEA_30ug_ml	ACEA_60ug_ml	ACEA_125ug_ml	ACEA_250ug_ml	ACEA_500ug_ml	ACEA_750ug_ml	ACEA_1000ug_ml	ACNB_15ug_ml	ACNB_30ug_ml	ACNB_60ug_ml	ACNB_125ug_ml	ACNB_250ug_ml	ACNB_500ug_ml	ACNB_750ug_ml	ACNB_1000ug_ml
32.35	32.35	38.02	44.02	65.72	76.08	85.2	95.45	27.36	24.5211	32.41	33.99	36.78	41.5042	43.95	44.35	34.44	34.0987	34.88	34.72	34.55	43.66	44.7446	45.8426	32.25	37.45	39.6568	44	62.2	69.98	85.88	91.32	34.02	33.95	46.4293	41.462	60.5459	80.4109	86.42	94.95
33.99	39.65	40.95	45.3	65.77	75.1	85.0202	95.4072	27.35	24.51	32.56	33.72	37.55	41.503	43.7494	44.2	34.4	34.4208	34.02	36.24	35.2	44.45	44.8988	45.86	33.05	39.2	38.65	44.02	59.88	72.32	83.66	91.99	34.99	33.65	46.02	46.45	59.45	79.9163	83.51	93.36
34.15	40.2	39.88	44.87	65.6	77.16	85.36	96.2637	27.46	24.61	32.3234	33.18	37.55	41.5067	43.95	44	33.25	34.9475	34.7915	35.55	36.86	43.8	44.8043	47.22	34.56	38.5888	37.54	44.22	59.96	70.02	86.27	91.2	34.56	32.95	45.85	43.25	61.24	82.95	86.15	93.21
36.96	39.35	41.31	46.9	65.9	76.56	85.1244	93.9318	27.42	24.54	32.3568	33.59	37.53	41.5	43.7934	44.33	34.25	34.2027	35.406	35.66	36.55	43.55	44.7616	45.22	34.01	38.1896	40.22	46.32	62.32	73.21	84.58	91.98	34.25	33.52	47.54	41.62	60.23	82.95	85.45	92.8
39.24	39.14	38.14	46.01	65.83	78	84.9437	95.88	27.55	24.56	32.49	34.01	38.56	41.4916	41.98	44.05	34.38	34.5056	34.65	35.5186	37.55	43.65	44.6537	45.204	33.3	37.8153	41.55	43.25	61.1771	71.22	85.95	91.65	34.3571	33.85	46.88	40.45	60.9033	80.88	85.92	92.9716
35.338	38.138	39.66	45.42	65.764	76.58	85.1297	95.3865	27.428	24.5482	32.428	33.698	37.594	41.5011	43.4846	44.186	34.144	34.4351	34.7495	35.5377	36.142	43.822	44.7726	45.8693	33.434	38.2487	39.5234	44.362	61.1074	71.35	85.268	91.628	34.4354	33.584	46.5439	42.6464	60.4738	81.4214	85.49	93.4583
2.73921	3.26006	1.53582	1.0972	0.11371	1.09471	0.161705	0.885104	0.0816701	0.0394315	0.0969569	0.34025	0.63319	0.00583181	0.845945	0.15884	0.504807	0.329736	0.49796	0.542525	1.23352	0.362174	0.0894057	0.81997	0.889792	0.680053	1.52536	1.15526	1.17176	1.41979	1.1071	0.365199	0.366117	0.392148	0.684522	2.35118	0.686356	1.43638	1.16269	0.861209
1.22501	1.45794	0.686841	0.490683	0.0508527	0.489571	0.0723168	0.39583	0.036524	0.0176343	0.0433605	0.152164	0.283171	0.00260806	0.378318	0.0710352	0.225757	0.147462	0.222695	0.242624	0.551647	0.161969	0.0399835	0.366702	0.397927	0.304129	0.68216	0.516647	0.524026	0.634949	0.49511	0.163322	0.163733	0.175374	0.306127	1.05148	0.306948	0.64237	0.519971	0.385144
