# Supplementary material for: Investigation of phytochemical and biochemical attributes of hypoglycemic activity of Atriplex crassifolia (C.A. Mey) extracts in alloxan diabetic animal model
Source: PLoS One. 2025 Sep 25;20(9):e0333425. doi: 10.1371/journal.pone.0333425 (PMC12463247; doi:10.1371/journal.pone.0333425)
Supplement: S1 File — (ZIP) [file pone.0333425.s001.zip › Hypoglycemic study complete data/Biochemical_Parameters_Centered_SEM_Values.xlsx]

## Sheet: Sheet1
NC_Urea	NC_Creatinine	NC_Bilirubin	NC_AST	NC_ALT	NC_ALP	DC_Urea	DC_Creatinine	DC_Bilirubin	DC_AST	DC_ALT	DC_ALP	SC_Urea	SC_Creatinine	SC_Bilirubin	SC_AST	SC_ALT	SC_ALP	ACEA_250_Urea	ACEA_250_Creatinine	ACEA_250_Bilirubin	ACEA_250_AST	ACEA_250_ALT	ACEA_250_ALP	ACEA_500_Urea	ACEA_500_Creatinine	ACEA_500_Bilirubin	ACEA_500_AST	ACEA_500_ALT	ACEA_500_ALP	ACEA_1000_Urea	ACEA_1000_Creatinine	ACEA_1000_Bilirubin	ACEA_1000_AST	ACEA_1000_ALT	ACEA_1000_ALP	ACNB_250_Urea	ACNB_250_Creatinine	ACNB_250_Bilirubin	ACNB_250_AST	ACNB_250_ALT	ACNB_250_ALP	ACNB_500_Urea	ACNB_500_Creatinine	ACNB_500_Bilirubin	ACNB_500_AST	ACNB_500_ALT	ACNB_500_ALP	ACNB_1000_Urea	ACNB_1000_Creatinine
47.12	0.45	0.42	35.45	42.35	199.42	79.5	0.63	1.24	101.82	113.25	326.18	45.75	0.38	0.36	44.36	46.01	212.2	64.03	0.65	1.09	88.82	98.71	300.54	63.33	0.5	1	74.7	84.84	283.25	48.95	0.51	0.7587	53.1121	62.6696	261.972	51.7834	0.6282	0.8519	55.6981	58.7862	282.36	49.7192	0.6083	0.5328	48.5671	51.8433	238.73	45.3281	0.3765
44.98	0.46	0.39	36.25	42.35	200.24	78.8	0.7	1.29	101.82	111.02	321.73	46.04	0.39	0.44	44.45	45.96	213.95	64.15	0.64	0.99	89.95	99.45	308.25	62.05	0.47	1.01	74.85	84.41	284.02	48.68	0.48	0.744	52.7092	63.9401	261.971	52.1388	0.6164	0.8452	56.1396	60.1026	287.408	49.6759	0.5944	0.5313	49.7237	51.8726	234.104	45.6462	0.3722
46.02	0.42	0.45	34.88	43.02	202.65	80.25	0.83	1.27	102.11	112.85	319.25	45.99	0.4	0.43	43.48	45.96	212.65	62.88	0.61	1.16	86.42	96.88	304.1	61.75	0.45	1.05	72.4	85.2	282.57	49.02	0.45	0.7407	52.0324	63.0051	262.212	52.5318	0.632	0.8264	56.0176	60.8407	285.651	49.7332	0.6111	0.5686	50.1921	51.9249	235.289	45.4065	0.3602
45.64	0.47	0.44	36.12	44.16	202.95	79.99	0.89	1.3	102	112.95	320.45	46.55	0.32	0.45	44.3	45.75	214.64	66.22	0.68	0.89	89.55	98.32	303.25	61.25	0.52	1.07	74.99	84.95	284.95	47.35	0.49	0.7588	53.1102	62.0948	262.022	52.0641	0.6363	0.8427	55.797	61.7565	287.373	49.5384	0.6052	0.556	48.6744	52.1533	235.661	45.5763	0.3959
46.21	0.5	0.43	36.09	40.24	201.99	77.19	0.89	1.25	102	112.95	328.45	46.05	0.37	0.45	44.2	46.08	210.35	63.02	0.64	1.17	86.53	98.82	302.1	62.37	0.51	1.01	76.08	84.88	283.21	47.25	0.47	0.7676	52.9566	63.2052	261.777	52.0485	0.6186	0.8313	55.7591	60.1687	286.816	49.5906	0.5986	0.5372	50.5541	51.8188	236.342	45.5771	0.3497
45.994	0.46	0.426	35.758	42.424	201.45	79.146	0.788	1.27	101.95	112.604	323.212	46.076	0.372	0.426	44.158	45.952	212.758	64.06	0.644	1.06	88.254	98.436	303.648	62.15	0.49	1.028	74.604	84.856	283.6	48.25	0.48	0.75396	52.7841	62.983	261.991	52.1133	0.6263	0.8395	55.8823	60.3309	285.922	49.6515	0.60352	0.54518	49.5423	51.9226	236.025	45.5068	0.3709
0.785608	0.0291548	0.0230217	0.58075	1.42739	1.5465	1.22496	0.117558	0.0254951	0.126886	0.898098	3.92963	0.291685	0.0311448	0.0378153	0.389769	0.123167	1.66465	1.33684	0.0250998	0.119164	1.67423	0.959859	2.89815	0.777946	0.0291548	0.0303315	1.34675	0.285885	0.913017	0.877183	0.0223607	0.011258	0.451205	0.680628	0.15511	0.269836	0.00856446	0.0104324	0.187679	1.0905	2.1139	0.0841932	0.00690123	0.0163949	0.892069	0.134899	1.71621	0.133415	0.0174784
0.351335	0.0130384	0.0102956	0.259719	0.638346	0.691614	0.547819	0.0525738	0.0114018	0.056745	0.401642	1.75739	0.130445	0.0139284	0.0169115	0.17431	0.0550818	0.744456	0.597854	0.011225	0.0532917	0.748736	0.429262	1.29609	0.347908	0.0130384	0.0135647	0.602284	0.127851	0.408314	0.392288	0.01	0.00503474	0.201785	0.304386	0.0693673	0.120674	0.00383014	0.00466551	0.0839325	0.487686	0.945364	0.0376523	0.00308632	0.00733201	0.398946	0.0603286	0.767513	0.0596651	0.00781658
[truncated: 4 more columns]
