# Supplementary material for: Investigation of phytochemical and biochemical attributes of hypoglycemic activity of Atriplex crassifolia (C.A. Mey) extracts in alloxan diabetic animal model
Source: PLoS One. 2025 Sep 25;20(9):e0333425. doi: 10.1371/journal.pone.0333425 (PMC12463247; doi:10.1371/journal.pone.0333425)
Supplement: S1 File — (ZIP) [file pone.0333425.s001.zip › Hypoglycemic study complete data/Blood glucose levels 28 days.xlsx]

## Sheet: Sheet1
Group	NC	NC	NC	NC	NC	NC	NC	NC	NC	NC	DC	DC	DC	DC	DC	DC	DC	DC	DC	DC	SC	SC	SC	SC	SC	SC	SC	SC	SC	SC	ACEA_250	ACEA_250	ACEA_250	ACEA_250	ACEA_250	ACEA_250	ACEA_250	ACEA_250	ACEA_250	ACEA_250	ACEA_500	ACEA_500	ACEA_500	ACEA_500	ACEA_500	ACEA_500	ACEA_500	ACEA_500	ACEA_500
Day	Day 0	Day 3	Day 6	Day 9	Day 12	Day 15	Day 18	Day 21	Day 24	Day 28	Day 0	Day 3	day 6	day 9	day 12	day 15	day 18	day 21	day 24	day 28	day 0	day 3	day 6	day 9	day 12	day 15	day 18	day 21	day 24	day 28	day 0	day 3	day 6	day 9	day 12	day 15	Day 18	Day 21	Day 24	Day 28	Day 0	Day 3	Day 6	Day 9	Day 12	Day 15	Day 18	Day 21	Day 24
N1	118.45	92.35	105.02	104.65	103.22	100.7	106.02	96.65	97.85	104.54	116.25	292.12	265.2	299.32	287.02	289.45	284.32	293.65	296.46	290.42	103.75	295.45	245.32	213.88	199.65	180.58	131.25	113.65	103.6	104.5	101.2	294.32	291.44	281.05	278.45	263.02	267.02	278.58	269.11	267.85	89.95	289.15	279.38	277.69	271.85	179.95	165.79	141.27	113.42
N2	121.35	100.25	103.02	107.49	102.45	106.45	106.01	101.47	99.24	99.15	105.32	287.15	284.5	286.66	302.25	295.02	294.35	294.5	299.5	297.12	99.65	280.82	272.45	223.65	195.45	164.25	136.5	85.65	100.25	99.21	99.35	301.23	284.62	281.89	275.45	286.32	277.65	272.15	268.02	269.71	91.54	286.45	282.24	278.95	274.11	184.11	165.84	143.09	118.5
N3	112.63	92.54	103.96	108.98	101.65	99.02	106.88	99.9	97.45	101.65	103.33	284.52	283.6	290.3	293.3	286.9	291.053	281.3	296.29	278.65	101.68	288.31	270.41	219.73	197.73	165.2	133.6	108.99	100.59	92.45	101.25	298.76	287.54	282.28	274.12	258.95	272.15	272.43	270.85	273.68	90.61	287.46	282.63	280.42	274.94	182.19	165.93	149.15	121.89
N4	123.25	110.35	103.99	104.32	101.35	101.45	106.12	103.8	104.78	100.65	107.56	283.88	255.3	278.05	295.8	284.5	288.164	279.35	297.12	300.25	101.65	288.45	285.65	218.14	198.05	167.7	132.9	100.04	101.2	100.45	102.85	297.1	287.65	282.8	276.37	264.32	289.15	274.65	269.02	270.61	92.45	287.01	282.16	278.33	280.14	182.27	165.87	142.56	118.3
N5	110.15	116.75	103.25	102.633	101.02	102.45	106.2	100.62	99.99	100.95	106.88	285.45	283.9	285.8	294.6	281.3	280.42	284.02	297.6	272.5	101.85	289.91	275.62	217.95	197.36	173.65	133.3	105.85	101.78	96.65	99.65	296.4	286	281.65	276.08	268.03	271.03	275.33	268.98	271.18	91.85	287.18	286.09	278.59	274.79	182.46	167.09	137.25	118.68
Average	117.166	102.448	103.848	105.615	101.938	102.014	106.246	100.488	99.862	101.388	107.868	286.624	274.5	288.026	294.594	287.434	287.661	286.564	297.394	287.788	101.716	288.588	269.89	218.67	197.648	170.276	133.51	102.836	101.484	98.652	100.86	297.562	287.45	281.934	276.094	268.128	275.4	274.628	269.196	270.606	91.28	287.45	282.5	278.796	275.166	182.196	166.104	142.664	118.158
SEM	2.50967	4.85777	0.349963	1.14762	0.398565	1.24252	0.162284	1.16248	1.31255	0.88738	2.21827	1.48016	6.02619	3.45736	2.44038	2.3252	2.45044	3.15765	0.576364	5.32232	0.649196	2.33744	6.67727	1.57587	0.674184	3.05181	0.850647	4.83257	0.590242	2.0027	0.631348	1.16111	1.14192	0.294425	0.70493	4.77382	3.83412	1.16369	0.45846	0.953345	0.446049	0.455884	1.06824	0.455188	1.36096	0.662688	0.24754	1.91723	1.35621
[truncated: 41 more columns]
