# Supplementary material for: Investigation of phytochemical and biochemical attributes of hypoglycemic activity of Atriplex crassifolia (C.A. Mey) extracts in alloxan diabetic animal model
Source: PLoS One. 2025 Sep 25;20(9):e0333425. doi: 10.1371/journal.pone.0333425 (PMC12463247; doi:10.1371/journal.pone.0333425)
Supplement: S1 File — (ZIP) [file pone.0333425.s001.zip › Hypoglycemic study complete data/Lipid profile.xlsx]

## Sheet: Sheet1
		Cholestrol									Triglycerides									HDL									vLDL									LDL
	NC	DC	SC	ACEA 250	ACEA 500	ACEA 1000	ACNB 250	ACNB 500	ACNB 1000	NC	DC	SC	ACEA 250	ACEA 500	ACEA 1000	ACNB 250	ACNB 500	ACNB 1000	NC	DC	SC	ACEA 250	ACEA 500	ACEA 1000	ACNB 250	ACNB 500	ACNB 1000	NC	DC	SC	ACEA 250	ACEA 500	ACEA 1000	ACNB 250	ACNB 500	ACNB 1000	NC	DC	SC	ACEA 250	ACEA 500	ACEA 1000	ACNB 250	ACNB 500	ACNB 1000
1	115.25	291.45	124.02	202.12	198.45	116.25	133.45	182.02	197.25	128.02	216.95	118.45	202.02	152.25	131.66	123.55	121.32	181.32	20.98	35.54	39.45	34.02	44.24	54.25	34.3	49.22	61.85	23.65	43.46	21.98	38.65	18.25	21.32	29.62	31.55	34.85	66.02	138.55	110.75	115.51	119.95	117.49	121.35	140.12	124.65
2	118.65	292.86	124.43	203.99	201.22	119.81	137.65	184.45	200.9	132.69	218.45	120.06	209.35	154.08	132.22	125.87	123.03	182.1	22.37	37.02	40.67	35.85	46.38	55.32	35	51.02	62.02	25.66	43.73	22.39	41.32	20.02	21.73	30.72	33.07	35.7	67.09	140.95	114.65	118.63	120.91	119.08	123.06	141.11	126.61
3	121.65	293.7	124.7	205.22	201.2	120.85	137.85	185.1	203.1	135.5	219.3	121.1	217.19	155.1	132.85	127.25	124.1	182.6	23.2	37.9	41.4	35.65	47.25	55.6	35.6	52.22	62.65	27.03	43.9	22.6	42.9	20.45	21.9	31.4	34	36.2	67.7	140.95	117.9	119.65	121.5	120.1	124.1	141.8	127.8
4	120.25	295.75	124.97	206.21	202.04	121.19	137.85	186.65	205.65	138.31	220.15	122.14	222.81	156.12	132.8	128.63	125.17	183.1	24.03	38.78	42.13	36.05	48.22	56.05	36.26	53.18	62.2	28.25	44.07	22.81	44.48	21.32	22.07	32.08	34.93	36.7	68.31	141.5	120.71	120.57	122.09	121.12	125.14	142.49	128.99
5	119.25	295.18	125.24	208.02	202.88	122.37	138.88	187.65	208.65	142.93	221.45	123.98	232.33	157.66	133.06	131	126.88	183.88	25.4	40.25	43.35	36.45	49.65	56.65	36.65	54.99	61.89	29.65	44.34	23.12	47.01	21.98	22.24	33.25	36.46	37.54	69.32	142.35	125.45	122.35	123.1	122.91	126.85	143.82	130.95
AVG	119.01	293.788	124.672	205.112	201.158	120.094	137.136	185.174	203.11	135.49	219.26	121.146	216.74	155.042	132.518	127.26	124.1	182.6	23.196	37.898	41.4	35.604	47.148	55.574	35.562	52.126	62.122	26.848	43.9	22.58	42.872	20.404	21.852	31.414	34.002	36.198	67.688	140.86	117.892	119.342	121.51	120.14	124.1	141.868	127.8
SEM	1.06846	0.778533	0.211646	0.997113	0.744382	1.04427	0.946359	0.969188	1.95406	2.51939	0.760986	0.934599	5.25065	0.914879	0.255781	1.2562	0.941982	0.434557	0.746529	0.795012	0.658438	0.417512	0.907355	0.400157	0.423136	0.974431	0.145444	1.03654	0.149164	0.192484	1.41321	0.636872	0.157842	0.612973	0.830177	0.453766	0.55634	0.631744	2.51578	1.13671	0.531893	0.915997	0.929737	0.625775	1.06483
