# Supplementary material for: Investigation of phytochemical and biochemical attributes of hypoglycemic activity of Atriplex crassifolia (C.A. Mey) extracts in alloxan diabetic animal model
Source: PLoS One. 2025 Sep 25;20(9):e0333425. doi: 10.1371/journal.pone.0333425 (PMC12463247; doi:10.1371/journal.pone.0333425)
Supplement: S1 File — (ZIP) [file pone.0333425.s001.zip › Hypoglycemic study complete data/Oral glucose tolerance test values.xlsx]

## Sheet: Sheet1
Normal control_-30 min	Normal control_Baseline	Normal control_30 min	Normal control_60 min	Normal control_120 min	Diabetic control_-30 min	Diabetic control_Baseline	Diabetic control_30 min	Diabetic control_60 min	Diabetic control_120 min	Standard control_-30 min	Standard control_Baseline	Standard control_30 min	Standard control_60 min	Standard control_120 min	ACNH_250_-30 min	ACNH_250_Baseline	ACNH_250_30 min	ACNH_250_60 min	ACNH_250_120 min	ACNH_500_-30 min	ACNH_500_Baseline	ACNH_500_30 min	ACNH_500_60 min	ACNH_500_120 min	ACNH 1000_-30 min	ACNH_1000_baseline min	ACNH_100_30 min	ACNH_1000_60 min	ACNH_1000_120 min	ACDCM_250_-30	ACDCM_250_baseline	ACDCM_250_30	ACDCM_250_60	ACDCM_250_120	ACDCM_500_-30	ACDCM_500_baseline	ACDCM_500_30	ACDCM_500_60	ACDCM_500_120	ACDCM_1000_-30	ACDCM_1000_baseline	ACDCM_1000_30	ACDCM_1000_60	ACDCM_1000_120	ACEA_250_-30 min	ACEA_250_Baseline	ACEA_250_30 min	ACEA_250_60 min	ACEA_250_120 min
98.65	89.25	96.45	89.99	95	264.82	267.12	265.68	232.36	263.32	271.15	211.25	204.36	117.95	149.75	259.32	261.32	265.98	251.9	268.85	260.45	276.24	275.89	275.55	249.55	271.12	265.25	266.82	254.32	263.32	257.25	277.15	258.89	245.12	256.36	260	254.12	260.14	240.52	264.12	260.2	251.42	258	225.2	228.3	268.25	259.81	256.99	239.65	247.62
100.2	90.1	97.42	91.02	93.65	264.25	259.21	264.3	231.85	259.45	269.03	215.08	204.32	114.65	143.2	258.65	260.45	265.58	240.65	269.02	248.75	268.52	275.32	277.45	253.86	272.02	264.55	265.45	247.65	235.65	254.32	275.32	257.65	240.32	258.12	258.62	251.25	259.88	241.98	266.32	258.64	250.23	258.2	218.35	219.3	266.85	256.23	256.98	236.45	246.62
100.99	93.18	96.96	92.25	94.95	264.29	271.35	264.4	232.5	263.25	269.15	211.75	204.32	117.32	145.55	257.02	260.32	264.65	238.96	268.15	256.95	268.65	274.59	274.39	255.2	270.24	265.56	266.99	255.62	255.85	255.95	276.98	259.32	243.65	256.32	256.32	255.36	265.98	242.22	264.2	255.32	249.25	258.02	221.25	232.02	265.32	258.45	256.98	241.25	242.98
101.8	94.46	96.92	94.85	93.25	264.75	262.35	263.88	231.55	260.42	272.02	205.42	205.45	118.45	148.15	259.42	262.32	264.66	245.65	268.03	258.85	269.12	274.16	275.22	251.02	269.99	262.35	268.23	256.12	258.45	255.65	276.56	258.65	243.88	256.99	257.99	256.35	263.12	239.25	264.85	256.98	253.65	258.22	212.45	227.41	266.38	260.45	257.95	243.65	247.19
101.35	94.02	96.99	92.05	93.18	265.65	262.02	260.25	230.56	261.32	265.35	205.85	205.98	114.65	146.98	258.65	261.14	263.54	244.32	268.18	267.75	266.32	273.2	275.45	258.02	269.69	265.02	266.55	255.36	255.02	255.58	276.85	256.32	241.55	257.98	257.11	256.32	259.25	238.65	264.12	258.36	249.95	258	230.25	238.05	265.68	264.3	261.32	232.88	245.44
100.598	92.202	96.948	92.032	94.006	264.752	264.41	263.702	231.764	261.552	269.34	209.87	204.886	116.604	146.726	258.612	261.11	264.882	244.296	268.446	258.55	269.77	274.632	275.612	253.53	270.612	264.546	266.808	253.814	253.658	255.75	276.572	258.166	242.904	257.154	258.008	254.68	261.674	240.524	264.722	257.9	250.9	258.088	221.5	229.016	266.496	259.848	258.044	238.776	245.97
1.23664	2.37133	0.344049	1.81541	0.902735	0.564907	4.80893	2.0436	0.774551	1.71484	2.57443	4.13962	0.779795	1.82814	2.50262	0.960661	0.801374	0.948272	5.0354	0.453905	6.8363	3.77501	1.04056	1.1242	3.36149	0.950773	1.28169	0.995751	3.50786	10.5743	1.04568	0.732373	1.20043	1.93198	0.861441	1.4141	2.12246	2.83196	1.59149	0.944362	1.84065	1.72531	0.111893	6.74796	6.85802	1.14718	2.96768	1.87857	4.20754	1.86107
0.553041	1.06049	0.153864	0.811877	0.403715	0.252634	2.15062	0.913928	0.34639	0.766899	1.15132	1.85129	0.348735	0.817567	1.11921	0.429621	0.358385	0.42408	2.2519	0.202993	3.05729	1.68824	0.465354	0.502756	1.5033	0.425199	0.573189	0.445313	1.56876	4.72898	0.467643	0.327527	0.536848	0.864006	0.385248	0.632403	0.949194	1.26649	0.711735	0.422332	0.823165	0.771583	0.05004	3.01778	3.067	0.513036	1.32719	0.840123	1.88167	0.832298
[truncated: 25 more columns]
