# Supplementary material for: Investigation of phytochemical and biochemical attributes of hypoglycemic activity of Atriplex crassifolia (C.A. Mey) extracts in alloxan diabetic animal model
Source: PLoS One. 2025 Sep 25;20(9):e0333425. doi: 10.1371/journal.pone.0333425 (PMC12463247; doi:10.1371/journal.pone.0333425)
Supplement: S1 File — (ZIP) [file pone.0333425.s001.zip › Hypoglycemic study complete data/Weight variation table.xlsx]

## Sheet: Sheet1
Day	Normal control	Diabetic control	Standard control	ACEA 250	ACEA 500	ACEA 1000	ACNB 250	ACNB 500	ACNB 1000
Day 0	249.15	227.15	225.4	219.32	217.02	227.02	235.23	225.35	232.65
Day 0	254.5	233.35	223.36	226.35	222.95	201.32	221.02	229.05	231.02
Day 0	250.14	230.89	219.45	230.65	221.02	230.73	224.29	229.36	230.65
Day 0	249.35	232.39	227.02	232.32	222.3	221.02	228.02	229.02	230.65
Day 0	252.35	231.45	224.85	230.05	222	220.85	224.32	232.65	225.42
Average	251.098	231.046	224.016	227.738	221.058	220.188	226.576	229.086	230.078
SEM	1.02247	1.06022	1.28284	2.31958	1.05633	5.07416	2.43065	1.1563	1.22176
Day 7	252.35	213.51	198.25	207.32	188.32	201.72	208.85	220.45	181.65
Day 7	262.32	209.71	197.42	220.32	190.7	206.14	212.21	210.56	184.4
Day 7	290.25	206.32	190.25	208.32	199.32	201.38	210.19	206.32	187.2
Day 7	278.32	210.11	198.32	208.45	198.63	199.05	211.12	209.22	188.75
Day 7	273.71	207.52	198.02	208.58	201.09	192.25	210.53	216.25	180.36
Average	271.39	209.434	196.452	210.598	195.612	200.108	210.58	212.56	184.472
SEM	6.53412	1.23506	1.55857	2.44068	2.55115	2.27452	0.552087	2.54913	1.59092
Day 14	270.44	175.23	187.95	188.65	180.66	191.65	186.59	189.49	184.26
Day 14	260.45	168.2	183.5	180.25	183.02	184.42	196.66	186.28	172.23
Day 14	268.32	173.24	185.05	182.32	185.22	180.65	177.32	193.02	167.32
Day 14	267.84	170.28	182.66	180.22	189.32	178.35	182.29	179.45	166.32
Day 14	265.89	163.54	178.45	190.95	181.32	177.43	187.71	187.33	185.32
Average	266.588	170.098	183.522	184.478	183.908	182.5	186.114	187.114	175.09
SEM	1.69658	2.03534	1.55581	2.23557	1.566	2.58611	3.20897	2.23613	4.08783
Day 21	289.46	163.19	178.02	173.33	174.23	177.25	175.88	180.65	180.89
Day 21	271.45	166.1	167.94	163.32	171.05	187.12	175.89	165.41	181.47
Day 21	276.69	162.42	178.42	170	174.94	187.88	175.6	186.12	182.13
Day 21	287.98	164.49	174.93	175.02	170.15	187.32	175.87	179.85	181.84
Day 21	287.35	173.99	171.38	170.44	178.82	187.46	175.89	172.51	181.86
Average	282.586	166.038	174.138	170.422	173.838	185.406	175.826	176.908	181.638
SEM	3.59038	2.08369	2.00068	2.00268	1.54212	2.04281	0.0566216	3.59906	0.214462
Day 28	298.45	149.65	173.23	171.02	180.99	188.15	169.89	166.25	190.15
Day 28	296.02	144.65	173.61	176.88	179.02	182.25	169.87	173.51	185.25
Day 28	308.65	148.59	174.25	174.31	181.02	188.95	171.78	175.87	183.33
Day 28	299.99	140.99	168.23	172.04	180.86	186.02	171.63	179.02	183.33
Day 28	298.82	147.07	177.44	167.42	175.65	186.15	170.21	177.36	183.14
Average	300.386	146.19	173.352	172.334	179.508	186.304	170.676	174.402	185.04
SEM	2.16464	1.54786	1.48045	1.58951	1.0352	1.16078	0.42506	2.23026	1.33444
